# Supplementary material for: Microbial Communities in Volcanic Glacier Ecosystems
Source: Front Microbiol. 2022 Apr 25;13:825632. doi: 10.3389/fmicb.2022.825632 (PMC9084427; doi:10.3389/fmicb.2022.825632)
Supplement: Supplementary file 1 [file Table_1.xlsx]

## Sheet: Hoja1
Table S1. Chemical analysis of ions in meltwater. Concentrations are expressed in ppb (±SEM) of three replicates. BD: below detection.
Elemental Composition (ppb)	Kirkwood	Macaroni	Gorely	Mutnovsky
Li	BD	BD	BD	3.327
B	10.134	2.146	2.144	10.534
C	4847.51	3372.36	3372.33	3698.01
Na	1069.05	1173.43	122.332	214.029
Mg	66.389	110.659	110.666	125.987
Al	12.648	0.627	0.333	BD
Si	40.965	38.654	54.587	63.021
S	6874.32	6875.66	9954.33	9987.32
Cl	115036	103564	0.854	0.874
P	679.037	124.052	12.455	147.326
K	1153.82	310.048	310.222	541.328
Ca	BD	BD	16000	12004.4
Ti	2.819	1.389	1.225	701.025
V	BD	BD	BD	50.358
Cr	BD	BD	BD	300.398
Mn	1.958	3.317	328.654	401.218
Fe	BD	1.33	10354	10533
Co	BD	BD	1547.37	1542.37
Ni	1.41	34.792	32.214	141
Cu	1.472	0.869	38.328	35.072
Zn	16.081	62.98	12.587	16.081
Ga	16.081	BD	BD	BD
As	BD	BD	BD	1.103
Br	BD	1.597	22.147	15.929
Kr	15.929	BD	BD	BD
Sr	0.178	1.044	15.047	20.661
Y	0.661	BD	BD	BD
Mo	BD	BD	BD	0.553
Ru	0.553	BD	BD	BD
Cd	BD	7.116	0.789	37.303
In	37.303	BD	BD	BD
Xe	BD	482	BD	BD
Ba	BD	0.474	5.454	5.627
La	BD	BD	0.627	BD
